# Supplementary material for: ERP evidence for consumer evaluation of copycat brands
Source: PLoS One. 2018 Feb 21;13(2):e0191475. doi: 10.1371/journal.pone.0191475 (PMC5842871; doi:10.1371/journal.pone.0191475)
Supplement: S1 Table — The Behavioral data includes the mean acceptance rate. The N400 data includes the mean amplitude in the time window of 250 ms to 450 ms for four conditions (CN, CF, NN, NF) at F3, Fz, F4, FC3, FCz, FC4, C3, Cz and C4 electrodes. The LPC data includes the mean amplitude in the time window of 500 ms to 650 ms for four conditions (CN, CF, NN, NF) at C3, Cz, C4, CP3, CPz, CP4, P3, Pz and P4 electrodes. (XLSX) [file pone.0191475.s002.xlsx]

## Sheet: Behavioral data
The Behavioral data of mean acceptance rate.
Conditions	CN (copycat brand-near product)	CF (copycat brand-far product)	NN (normal brand-near product)	NF (normal brand-far product)
Subject-1	0.65	0.6	0.58	0.69
Subject-2	0.85	0.77	0.81	0.85
Subject-3	0.85	0.77	0.81	0.85
Subject-4	0.38	0.35	0.4	0.56
Subject-5	0.38	0.35	0.4	0.56
Subject-6	0.54	0.56	0.33	0.4
Subject-7	0.12	0.04	0	0
Subject-8	0.06	0	0	0
Subject-9	0.48	0.37	0.29	0.37
Subject-10	0.35	0.17	0.13	0.1
Subject-11	0.48	0.65	0.54	0.63
Subject-12	0.63	0.73	0.67	0.6
Subject-13	0.75	0.63	0.75	0.67
Subject-14	0.56	0.6	0.56	0.54
Subject-15	0.62	0.63	0.6	0.6
Subject-16	0.77	0.71	0.77	0.67
Subject-17	0.73	0.52	0.63	0.56
Subject-18	0.6	0.63	0.62	0.5
Subject-19	0.54	0.42	0.54	0.54
Subject-20	0.63	0.42	0.54	0.5

## Sheet: N400 data
The data of N400. It includes the mean amplitude in the time window of 250 ms to 450 ms for four conditions (CN, CF, NN, NF) at F3, Fz, F4, FC3, FCz, FC4, C3, Cz and C4 electrodes.
Conditions	CN (copycat brand-near product)									CF (copycat brand-far product)									NN (normal brand-near product)									NF (normal brand-far product)
electrode	F3	Fz	F4	FC3	FCz	FC4	C3	Cz	C4	F3	Fz	F4	FC3	FCz	FC4	C3	Cz	C4	F3	Fz	F4	FC3	FCz	FC4	C3	Cz	C4	F3	Fz	F4	FC3	FCz	FC4	C3	Cz	C4
Subject-1	2.57	2.03	2.26	1.88	2.48	3.2	0.15	3.58	3.92	1.33	1.99	2.062	1.87	2.6	2.92	0.44	5.15	3.88	2.41	3.15	3.72	2.54	3.98	3.27	0.07	6.13	3.69	2.29	2.33	1.94	1.68	2.47	2.03	0.31	4.06	2.09
Subject-2	-0.87	-2.22	-2.31	-0.82	-3.78	-3.24	0.58	-2.08	-2.2	-0.48	-1.94	-2.316	-0.45	-3.16	-2.93	0.5	-2.4	-2.12	-0.34	-2.12	-2.14	-0.28	-2.91	-2.6	1.39	-0.81	-1.19	1.45	-0.46	-0.91	1.44	-1.68	-1.29	2.25	-0.44	0
Subject-3	-0.88	-2.22	-2.31	-0.83	-3.78	-3.24	0.58	-2.08	-2.2	-0.46	-1.41	-1.065	-0.43	-2.52	-2.04	0.32	-1.98	-1.44	-0.34	-2.12	-2.14	-0.28	-2.92	-2.6	1.39	-0.81	-1.19	1.45	-0.47	-0.92	1.44	-1.68	-1.29	2.25	-0.44	-0.01
Subject-4	0.05	-4.1	-3.09	0.08	-5.67	-3.17	-0.9	-1.67	-2.56	-3.77	-5.49	-4.384	-3.78	-8.02	-3.62	-4.62	-4.74	-4.29	-4.8	-6.52	-5.82	-4.76	-8.36	-4.92	-5.34	-6.35	-4.32	-0.77	-3.73	-2.73	-0.78	-5.09	-3.2	-1.83	-2.94	-3.52
Subject-5	12.27	9.51	8.41	12.14	9.45	10.25	11.1	10.59	10.35	11.82	10.53	9.832	12.62	10.82	7.7	11.44	11.48	9.26	8.79	7.82	6.58	9.97	6.95	8.38	10.55	8.89	8.11	9.17	7.16	8.93	9.95	8	7.5	9.88	9.37	9.06
Subject-6	-0.45	-0.49	-0.31	-0.13	-1.13	-0.48	0.5	-1.38	0.5	0.08	-0.09	-0.001	0.63	-0.58	-0.18	1.19	-0.36	0.33	-0.06	-0.41	-0.31	0.54	-0.99	-0.13	0.94	-1.1	0.35	-0.01	-0.68	-0.56	0.79	-0.49	-0.87	1.42	-0.38	0.07
Subject-7	-4.38	-6.19	-4.95	-5.56	-6.36	-4.64	-3.86	-4.39	-0.54	-9.35	-10.65	-6.671	-10.03	-11.09	-10.35	-8.25	-9.14	-5.46	-5.65	-7.51	-30.87	-6.16	-7.05	29.37	-4.82	-4.74	-2.77	-6.75	-8.78	-28.47	-7.98	-7.71	34.17	-5.29	-6.05	-1.1
Subject-8	-1.08	-2.22	-2.84	-1.44	-2.94	-2.86	-0.78	-3.07	-2.41	-0.42	-1.02	-0.701	0.36	-0.48	-0.53	0.81	0.32	0.36	-2.51	-3.4	-2.73	-2	-2.84	-2.81	-0.41	-2.12	-1.21	0.2	0.23	-0.46	-0.41	-0.62	-0.64	0.35	-1.07	-0.4
Subject-9	5.85	4.76	6.33	6.98	4.89	6.52	8.72	5.95	7.22	6.52	5.1	6.837	6.79	5.46	5.99	8.32	6.26	6.67	6.61	5.59	5.76	7.1	5.8	6.39	8.61	6.4	6.94	5.77	3.88	4.47	6.5	4.45	4.79	8.38	5.78	5.4
Subject-10	5.23	4.43	4.81	6.17	6.79	6.73	7.22	7.23	4.37	5.14	4.01	2.859	5.88	4.71	5.04	6.14	6.89	5.07	5.97	4.04	3.67	5.92	5.99	6.05	7.23	7.35	4.73	3.61	3.25	2.94	4.82	5.41	5.08	4.83	6.51	4.25
Subject-11	-3	-3.48	-2.15	-2.48	-2.29	-2.13	-0.89	-2.5	-0.75	-0.74	-3.66	-2.051	-1.07	-2.13	-2	0.75	-2.14	-1.39	-6.08	-6.16	-4.43	-4.26	-4.55	-4.38	-2.92	-3.57	-1.98	-3.22	-4.76	-3.53	-3.37	-3.53	-3.48	-1.77	-2.9	-1.68
Subject-12	-2.35	-5.65	-2.91	-3.63	-5.34	-3.66	0.85	-3.86	0	-2.27	-2.22	-1.309	-2.18	-2.34	-2.34	-1.52	-1.9	0	-0.54	-3.46	-0.98	-1.66	-3.07	-4.76	0.56	-2.14	0	-4	-2.81	-2.81	-2.66	-3.09	-2.29	-1.08	-2.17	0
Subject-13	3.43	2.02	0.65	2.04	0.95	0.75	2.42	0	1.27	1.46	1.72	0.088	2.28	1.9	0.81	2.51	0	1.28	2.58	0.22	1.22	1.41	-0.44	-1.03	3	0	-0.1	0.42	-0.62	1.02	0.11	-0.16	-1.74	1.3	0	-1.16
Subject-14	-4.46	-5.45	-4.62	-3.19	-5.42	-5.27	-1.79	-5.2	-4.11	-5.6	-6.34	-4.266	-4.99	-6.08	-4.56	-2.03	-4.53	-1.78	-4.46	-5.17	-3.56	-3.29	-6.18	-5.17	-1.93	-5.13	-4.26	-4.69	-6.35	-5.06	-4.3	-6.22	-5.98	-3.57	-6.11	-2.82
Subject-15	-4.22	-5.27	-5.34	-4.72	-4.75	-4.09	-4.75	-4.51	-1.81	-3.7	-4.83	-3.458	-4.51	-4.63	-2.81	-4.82	-4.5	-3.07	-5.11	-7.32	-6.52	-6.28	-6.4	-5.65	-6.1	-6.14	-4.77	-5.46	-6.48	-5.36	-5.96	-6.08	-4.45	-5.9	-5.9	-4.26
Subject-16	-1.22	-1.65	-1.76	0.04	-0.6	-0.93	1.66	2.35	1.42	-3.59	-5.28	-3.923	-2.83	-4.82	-3.32	-0.93	-1.35	-0.66	-2.57	-3.92	-2.73	-1.27	-3.69	-2.36	-0.02	-0.17	-0.29	0.62	0.19	0.3	2.43	1.05	1.7	3.68	4.29	3.2
Subject-17	-1.89	-2.26	-0.74	-1.95	-4.49	-2.59	-2.65	-5.15	-1.5	-3.37	-3.6	-2.692	-3.59	-5.31	-4.07	-3.79	-6.25	-2.24	-5.44	-3.26	-2.38	-5.45	-5.66	-3.7	-5.38	-5.72	-4.18	-2.48	-3.66	-3.19	-1.87	-6.07	-4.94	-5.7	-8.95	-4.58
Subject-18	0.46	-1	-1.44	0.55	-1.43	-1.73	-0.45	-0.96	0	-2.07	-3.79	-4.046	-3.02	-4.52	-2.84	-2.17	-4.78	-2.72	-1.13	-3.07	-2.43	-1.75	-3.64	-2.66	-1.77	-4.19	-2.13	-0.09	-1.07	-0.81	-0.54	-1.97	-1.86	-1.95	-1.45	-1.39
Subject-19	-1.44	-3.76	-2.13	-1.25	-3.1	-1.84	-1.79	-2.04	-0.27	-4.65	-7.86	-5.212	-4.61	-6.94	-4.75	-2.29	-5.1	-4.28	-2.35	-4.84	-2.18	-2.07	-4.74	-2.19	-1.26	-3.36	-0.52	-1.7	-4.3	-2.51	-1.17	-3.98	-2.63	-0.5	-2.3	-0.49
Subject-20	-0.45	-3.08	-1.18	-0.24	-2.54	0.23	0.71	-0.5	1.3	-4.05	-6.05	-4.04	-3.11	-6.45	-2.27	-0.72	-3.46	-0.22	-4.38	-5.71	-5.08	-3.32	-5.66	-3.06	-0.53	-2.56	-1.67	-2.73	-4.86	-4.86	-3.12	-4.12	-3.41	-0.83	-2.78	-0.3

## Sheet: LPC data
The data of LPC. It includes the mean amplitude in the time window of 500 ms to 650 ms for four conditions (CN, CF, NN, NF) at C3, Cz, C4, CP3, CPz, CP4, P3, Pz and P4 electrodes.
Conditions	CN (copycat brand-near product)									CF (copycat brand-far product)									NN (normal brand-near product)									NF (normal brand-far product)
electrode	C3	Cz	C4	CP3	CPz	CP4	P3	Pz	P4	C3	Cz	C4	CP3	CPz	CP4	P3	Pz	P4	C3	Cz	C4	CP3	CPz	CP4	P3	Pz	P4	C3	Cz	C4	CP3	CPz	CP4	P3	Pz	P4
Subject-1	1.98	5	3.98	0.93	5.77	3.28	0.28	3.91	4.88	1.96	6.46	4.33	2.25	7.23	5.95	1.32	4.06	6.19	0.99	7.17	4.38	0.7	7.51	6.75	0.33	4.36	7.73	2.71	6.9	4.32	1.82	7.76	5.92	1.83	5.57	6.87
Subject-2	-0.93	-1.78	-2.32	-0.83	-1.71	-0.27	1.17	0.32	2.7	-1.76	-4.26	-3.57	-0.99	-4.23	-2	0.75	-1.57	0.97	-1.54	-3.52	-3.22	-0.05	-3.45	-0.01	1.29	-0.19	2.54	-0.09	-2.71	-2	-0.12	-2.69	0.23	0.86	0.13	1.43
Subject-3	-0.91	-1.76	-2.3	-0.81	-1.69	-0.25	1.19	0.34	2.74	-1.5	-2.77	-2.5	-1.32	-2.73	-1.23	0.51	-0.31	2.76	-1.52	-3.5	-3.2	-0.03	-3.43	0.01	1.31	-0.17	2.56	-0.08	-2.71	-1.99	-0.12	-2.69	0.23	0.86	0.13	1.43
Subject-4	7.71	8.78	5.98	8.46	8.77	8.36	8.21	7.83	5.75	3.12	5.27	2.55	3.89	5.39	3.62	4.71	6.52	3.85	3.96	6.53	4.87	5.65	6.6	5.15	5.6	5.33	3.1	7.04	8.57	4.53	7.43	8.57	7.03	6.37	7.51	5.59
Subject-5	10.1	10.94	10.82	9.21	14.53	12.88	9.04	15.82	10.64	10.51	12.16	8.53	10.68	13.09	8.45	10.08	10.52	5.41	9.19	10.76	8.79	8.96	13.35	9.14	9.7	12.54	6.07	10.81	11.3	10.39	11.5	13.13	10.68	11.5	13.16	8.29
Subject-6	4.76	5.11	6.79	6.09	6.08	7.53	6.15	6.11	5.64	3.8	4.14	5.63	4.9	4.9	6.4	4.96	4.9	4.92	4.91	5.27	7.32	5.92	5.88	7.22	5.92	5.86	5.44	2.15	2.05	3.56	4.45	4.41	4.78	4.5	4.42	4.57
Subject-7	0.34	1.21	3.23	2.55	1.16	1.98	3.02	3.1	1.67	-1.46	-0.67	-0.73	0.59	-0.22	0.83	1.57	0.9	0.56	2.91	4.91	2.73	4.23	7.65	4.35	4.65	6.14	3.88	3.58	4.01	5.05	3.07	4.61	4.2	3.88	3.67	2.78
Subject-8	1.26	-0.39	-0.03	3.38	2.01	1.71	4.52	4.98	3.44	1.9	2.09	0.59	3.36	3.3	2.43	4.84	5.76	2.84	2.26	2.14	2.09	4.15	4.48	2.89	5.22	4.78	3.9	4.63	5.13	4.3	5.47	4.98	4.21	6.11	3.32	3.98
Subject-9	11.76	10.73	11.06	5.29	6.65	4.68	5.16	5.77	4.28	12.44	12.4	11.48	5.77	7.43	4.49	5.64	6.37	4.02	11.42	11.81	10.87	5.55	7.22	4.19	5.46	6.15	3.72	11.15	10.71	10.37	6.2	7.3	4.8	6.1	6.42	4.31
Subject-10	10.54	10.57	3.99	11.66	9.65	4.9	7.1	3.54	2.37	7.12	6.8	2.84	7.21	6.49	2.97	6.59	2.79	2.17	8.05	7.68	2.01	7.61	7.48	2.64	5.9	3.7	1.48	7.54	8.07	2.41	7.78	6.7	3.02	5.45	3.28	1.37
Subject-11	3.37	2.13	0.95	2.47	3.26	2.97	1.14	3.07	4.09	3.73	1.25	-0.07	1.39	2.83	0.82	-0.25	1.54	0.42	2.73	2.79	2.38	2.5	4.41	4.19	2.93	4.31	2.65	3.85	3.25	1.38	3.38	2.68	1.35	2.85	2.89	2.74
Subject-12	3.75	-0.74	0	1.76	0.61	0.56	3.24	-0.66	1.76	-0.55	0.81	0	0.31	1.12	-0.32	1.58	0.75	0.7	3.06	1.86	0	3.01	1.95	2.28	2.98	1.08	1.93	0.17	-0.03	0	-0.73	0.39	-0.12	0.45	0.34	0.75
Subject-13	1.49	0	3.37	2.19	2.87	2.23	0.87	2.72	0.97	-0.41	0	2.02	-0.21	1.3	1.99	-0.52	0.8	1.68	0.5	0	1.45	0.74	0.29	0.9	-0.11	-0.02	0.28	1.65	0	1.44	1.48	1.52	1.63	0.72	1.69	0.92
Subject-14	-2	-5.82	-3.8	-1.75	-3.08	-3.78	1.21	-4.08	-2.12	-1.56	-4.16	-1.17	-0.1	-0.73	-0.95	-0.16	-2.8	-2.4	-0.83	-5.09	-4.82	-1.51	-7.71	-5.67	0.03	-5.34	-5.12	-3.18	-5.49	-0.97	1.96	-2.56	-2.83	0.45	-2.63	-0.4
Subject-15	-0.82	-0.46	-0.24	0.45	-0.4	1.78	1.09	4.29	2.84	-3.56	-3.5	-3.84	-2.46	-3.48	-2.23	-0.55	-1.16	-0.29	-3.64	-3.64	-3.54	-2.16	-3.63	-1.34	-1.85	0.03	-0.03	-2.73	-3.06	-2.91	-1.68	-3.01	-0.78	-0.52	1.59	0.13
Subject-16	6.56	7.21	6.14	5.82	7.37	8.05	5.72	7.91	8.05	3.71	3.19	2.99	3.3	3.61	5.73	4.16	6.6	5.28	6.23	6.32	5.4	5.23	6.63	7.46	5.83	7.75	7.66	7.27	7.73	6.13	5.59	7.92	6.63	5.59	9.28	8.34
Subject-17	3.44	6.06	6.98	5.5	4.63	6.18	3.66	6.33	5.68	1.94	5.29	6.04	4.88	6.89	7.44	4.15	5.7	5.55	-0.43	6.69	4.59	3.57	5.96	7.23	3.92	5.99	6.62	3.13	5.38	7.4	5.65	4.7	5.68	5.35	4.65	2.87
Subject-18	4.7	7.63	7.28	6.94	7.94	5.44	5.35	7.84	5.77	2.68	3.02	2.94	3.56	3.08	4.1	3.8	4.58	5.61	2.76	2.51	3.04	3.59	3.18	4.88	5.1	4.05	7.58	2.54	6.13	4.34	2.77	6.01	5.19	4.97	5.68	6.8
Subject-19	1.6	2.16	2.02	4.02	2.99	2.41	4.22	3.17	3.4	3.23	1.18	-2.05	2.73	2.7	1.38	6.65	3.68	4.1	1.81	0.96	0.35	4.58	2.47	2.41	7.09	2.36	3.9	3.6	3.1	2.78	4.81	3.75	2.63	5.55	3.47	2.46
Subject-20	5.21	3.22	4.25	7.88	4.89	7.97	8.57	8.27	13.42	3.19	0.26	3.34	5.92	5	7.7	8.52	7.97	15.36	5.33	2.36	2.7	7.01	3.77	7.59	7.06	5.36	12.9	2.18	-0.5	1.52	3.52	1.78	4.72	5.47	3.41	10.52
